# Supplementary material for: Characterization of vB_Kpn_F48, a Newly Discovered Lytic Bacteriophage for Klebsiella pneumoniae of Sequence Type 101
Source: Viruses. 2018 Sep 9;10(9):482. doi: 10.3390/v10090482 (PMC6163469; doi:10.3390/v10090482)
Supplement: Supplementary file 1 [file viruses-10-00482-s001.zip]

Archive with 2 entries (2 files):
- viruses-353668_Supplementary Figure.pdf
- viruses-353668_Supplementary Material.pdf
